# Supplementary material for: Machine Learning for COVID-19 Determination Using Surface-Enhanced Raman Spectroscopy
Source: Biomedicines. 2024 Jan 12;12(1):167. doi: 10.3390/biomedicines12010167 (PMC10813688; doi:10.3390/biomedicines12010167)
Supplement: Supplementary file 1 [file biomedicines-12-00167-s001.zip]

Archive with 1 entries (1 files):
- biomedicines-2761428-supplementary.pdf
